# Supplementary material for: Co-infection does not predict disease signs in Gopherus tortoises
Source: R Soc Open Sci. 2017 Oct 18;4(10):171003. doi: 10.1098/rsos.171003 (PMC5666279; doi:10.1098/rsos.171003)
Supplement: Host, Infection, and Clinical Signs Data [file rsos171003supp1.xlsx]

## Sheet: Data
Tortoise	Spp	Site	Mag	MagCq	Mte	MteCq	InfectionCode	Year	Sex	MCL	ClinicalSigns_Score	ClinSigns_presabs
AG01	GOAG	Eldorado	1	38.28	1	39.12	3	2010	F	218	0	0
AG02	GOAG	Eldorado	1	36.25	0	NEG	1	2010	M	254	0	0
AG03	GOAG	Eldorado	1	38.33	1	39.07	3	2010	M	221	0	0
AG04	GOAG	Eldorado	1	37.83	1	38.89	3	2010	F	200	0	0
AG05	GOAG	Eldorado	1	38.48	1	38.67	3	2010	F	180	0	0
AG06	GOAG	Eldorado	1	37.77	1	38.08	3	2010	M	236	0	0
AG07	GOAG	Eldorado	1	36.3	1	38.19	3	2010	F	225	0	0
AG08	GOAG	Eldorado	1	35.85	1	38.34	3	2010	F	228	0	0
AG09	GOAG	Eldorado	1	38.48	0	NEG	1	2010	UNK	143	0	0
AG10	GOAG	Eldorado	1	37.5	1	38.36	3	2010	F	204	2	1
AG11	GOAG	Eldorado	1	36.99	1	37.57	3	2010	M	218	0	0
AG12	GOAG	Eldorado	1	36.97	1	38.96	3	2010	F	222	0	0
AG13	GOAG	Eldorado	1	36.42	1	37.14	3	2010	F	222	0	0
AG14	GOAG	Eldorado	1	38.07	0	NEG	1	2010	M	260	0	0
AG15	GOAG	Eldorado	0	NEG	0	NEG	0	2010	UNK	173	0	0
AG16	GOAG	Eldorado	0	NEG	0	NEG	0	2010	F	212	0	0
AG17	GOAG	Eldorado	0	NEG	1	37.27	2	2010	M	201	0	0
AG18	GOAG	Fenner Valley	1	38.74	0	NEG	1	2011	F	209	0	0
AG19	GOAG	Fenner Valley	1	37.33	0	NEG	1	2011	M	238	3	1
AG20	GOAG	Fenner Valley	1	39.35	0	NEG	1	2011	F	221	0	0
AG21	GOAG	Fenner Valley	1	39.38	0	NEG	1	2011	M	178	0	0
AG22	GOAG	Fenner Valley	1	37.47	0	NEG	1	2011	M	217	3	1
AG23	GOAG	Fenner Valley	1	37.52	1	39.11	3	2011	M	213	0	0
AG24	GOAG	Fenner Valley	1	37.51	0	NEG	1	2011	UNK	126	0	0
AG25	GOAG	Fenner Valley	0	NEG	1	39.08	2	2011	F	226	3	1
AG26	GOAG	Fenner Valley	0	NEG	0	NEG	0	2011	M	277	0	0
AG27	GOAG	Fenner Valley	1	38.16	0	NEG	1	2012	F	243	0	0
AG28	GOAG	Fenner Valley	1	37.95	0	NEG	1	2012	F	208	0	0
AG29	GOAG	Fenner Valley	1	38.41	0	NEG	1	2012	M	209	0	0
AG30	GOAG	Fenner Valley	0	NEG	0	NEG	0	2012	M	260	0	0
AG31	GOAG	Fenner Valley	1	37.12	0	NEG	1	2012	M	262	0	0
AG32	GOAG	Fenner Valley	0	NEG	0	NEG	0	2012	M	298	0	0
AG33	GOAG	Fenner Valley	1	37.26	0	NEG	1	2012	F	232	0	0
AG34	GOAG	Fenner Valley	1	37.7	0	NEG	1	2012	M	172	0	0
AG35	GOAG	Fenner Valley	1	37.4	0	NEG	1	2012	M	269	0	0
AG36	GOAG	Fenner Valley	1	38.1	0	NEG	1	2012	F	196	0	0
AG37	GOAG	Red Cliffs	1	34.35	1	34.89	3	2012	M	217	3	1
AG38	GOAG	Red Cliffs	0	NEG	0	NEG	0	2012	M	274	0	0
AG39	GOAG	Red Cliffs	1	35.3	0	NEG	1	2012	M	259	3	1
AG40	GOAG	Red Cliffs	0	NEG	0	NEG	0	2012	M	300	3	1
AG41	GOAG	Red Cliffs	0	NEG	0	NEG	0	2012	F	231	0	0
AG42	GOAG	Red Cliffs	1	38.06	0	NEG	1	2012	F	209	0	0
AG43	GOAG	Red Cliffs	1	38.91	0	NEG	1	2012	F	249	0	0
AG44	GOAG	Red Cliffs	0	NEG	0	NEG	0	2012	F	214	0	0
AG45	GOAG	Red Cliffs	1	37.63	1	36.16	3	2012	UNK	100	0	0
AG46	GOAG	Red Cliffs	0	NEG	0	NEG	0	2012	F	200	0	0
AG47	GOAG	Red Cliffs	1	39.17	0	NEG	1	2012	M	210	0	0
AG48	GOAG	Red Cliffs	1	39.34	0	NEG	1	2012	F	224	0	0
AG49	GOAG	Red Cliffs	0	NEG	0	NEG	0	2012	F	170	0	0
AG50	GOAG	Red Cliffs	0	NEG	0	NEG	0	2012	M	228	0	0
AG51	GOAG	Red Cliffs	0	NEG	0	NEG	0	2012	UNK	121	0	0
AG52	GOAG	Red Cliffs	1	38.67	0	NEG	1	2012	M	248	0	0
AG53	GOAG	Red Cliffs	0	NEG	0	NEG	0	2012	M	265	0	0
AG54	GOAG	Red Cliffs	0	NEG	0	NEG	0	2012	F	235	0	0
AG55	GOAG	Red Cliffs	1	38.67	0	NEG	1	2012	M	278	0	0
AG56	GOAG	Red Cliffs	1	37.97	0	NEG	1	2012	F	239	0	0
AG57	GOAG	Red Cliffs	0	NEG	0	NEG	0	2012	M	271	0	0
BE01	GOBE	CWMA	0	NEG	1	35.89	2	2014	M	183	2	1
BE02	GOBE	CWMA	0	NEG	1	35.58	2	2014	F	116	0	0
BE03	GOBE	CWMA	0	NEG	1	37.11	2	2014	F	159	0	0
BE04	GOBE	CWMA	0	NEG	0	NEG	0	2014	UNK	80	0	0
BE05	GOBE	CWMA	0	NEG	0	NEG	0	2014	F	154	0	0
BE06	GOBE	CWMA	0	NEG	0	NEG	0	2014	UNK	107	0	0
BE07	GOBE	CWMA	0	NEG	0	NEG	0	2014	M	185	0	0
BE08	GOBE	CWMA	0	NEG	0	NEG	0	2014	F	122	2	1
BE09	GOBE	CWMA	0	NEG	0	NEG	0	2014	F	156	0	0
BE10	GOBE	CWMA	0	NEG	1	38.44	2	2014	M	196	0	0
BE11	GOBE	CWMA	0	NEG	0	NEG	0	2014	F	142	0	0
BE12	GOBE	CWMA	0	NEG	0	NEG	0	2014	M	174	2	1
BE13	GOBE	CWMA	0	NEG	0	NEG	0	2014	F	157	2	1
BE14	GOBE	CWMA	0	NEG	1	33.67	2	2014	UNK	67	2	1
BE15	GOBE	CWMA	0	NEG	0	NEG	0	2014	UNK	81	0	0
BE16	GOBE	CWMA	0	NEG	1	36.39	2	2014	F	171	0	0
BE17	GOBE	CWMA	0	NEG	0	NEG	0	2014	UNK	89	0	0
BE18	GOBE	CWMA	0	NEG	0	NEG	0	2014	F	139.46	NA	NA
BE19	GOBE	CWMA	0	NEG	0	NEG	0	2014	F	146.28	NA	NA
BE20	GOBE	CWMA	0	NEG	0	NEG	0	2014	F	151.54	NA	NA
BE21	GOBE	CWMA	0	NEG	0	NEG	0	2014	F	142.48	NA	NA
BE22	GOBE	CWMA	0	NEG	0	NEG	0	2014	F	156.74	NA	NA
BE23	GOBE	CWMA	0	NEG	0	NEG	0	2014	F	155.16	NA	NA
BE24	GOBE	CWMA	0	NEG	1	30.81	2	2014	M	130.8	NA	NA
BE25	GOBE	CWMA	0	NEG	1	31.1	2	2014	M	173.02	NA	NA
BE26	GOBE	CWMA	0	NEG	0	NEG	0	2014	F	142.16	NA	NA
BE27	GOBE	CWMA	0	NEG	0	NEG	0	2014	F	156.82	NA	NA
BE28	GOBE	CWMA	0	NEG	1	36.71	2	2014	F	122.12	NA	NA
BE29	GOBE	CWMA	0	NEG	1	36.29	2	2014	F	142.96	NA	NA
BE30	GOBE	CWMA	0	NEG	1	37.46	2	2014	F	141.44	NA	NA
BE31	GOBE	East	0	NEG	1	36.11	2	2013	F	185	1	1
BE32	GOBE	East	0	NEG	0	NEG	0	2013	M	197	1	1
BE33	GOBE	East	0	NEG	0	NEG	0	2013	F	140	2	1
BE34	GOBE	East	0	NEG	0	NEG	0	2013	F	121	0	0
BE35	GOBE	East	0	NEG	0	NEG	0	2013	M	199	0	0
BE36	GOBE	East	0	NEG	0	NEG	0	2013	F	162	0	0
BE37	GOBE	East	0	NEG	0	NEG	0	2013	F	130	1	1
BE38	GOBE	East	1	32.91	1	37.22	3	2013	M	170	0	0
BE39	GOBE	East	1	34.85	1	37.52	3	2013	F	178	1	1
BE40	GOBE	East	1	37.25	1	38.28	3	2013	UNK	103	0	0
BE41	GOBE	East	1	38.99	1	36.71	3	2013	F	160	0	0
BE42	GOBE	East	0	NEG	0	NEG	0	2013	UNK	80	0	0
BE43	GOBE	East	0	NEG	0	NEG	0	2013	M	187	0	0
BE44	GOBE	West	0	NEG	0	NEG	0	2013	UNK	114	0	0
BE45	GOBE	West	0	NEG	0	NEG	0	2013	F	170	1	1
BE46	GOBE	West	1	37.36	1	37.13	3	2013	UNK	93	0	0
BE47	GOBE	West	0	NEG	0	NEG	0	2013	UNK	104	0	0
BE48	GOBE	West	0	NEG	0	NEG	0	2013	F	126	0	0
BE49	GOBE	West	0	NEG	0	NEG	0	2013	M	129	0	0
BE50	GOBE	West	0	NEG	1	37.63	2	2013	UNK	95	0	0
BE51	GOBE	West	0	NEG	0	NEG	0	2013	M	134	0	0
BE52	GOBE	West	0	NEG	0	NEG	0	2013	UNK	81	0	0
BE53	GOBE	West	0	NEG	0	NEG	0	2013	M	146	0	0
BE54	GOBE	West	0	NEG	0	NEG	0	2013	F	118	0	0
BE55	GOBE	West	0	NEG	0	NEG	0	2013	F	149	0	0
BE56	GOBE	West	0	NEG	0	NEG	0	2013	M	172	1	1
MO01	GOMO	Cave Buttes	1	38.64	1	39.35	3	2012	F	250	0	0
MO02	GOMO	Cave Buttes	0	NEG	0	NEG	0	2012	M	240	0	0
MO03	GOMO	Cave Buttes	0	NEG	0	NEG	0	2012	F	263	0	0
MO04	GOMO	Cave Buttes	1	37.66	0	NEG	1	2012	F	229	0	0
MO05	GOMO	Cave Buttes	0	NEG	1	38.07	2	2012	F	246	0	0
MO06	GOMO	Cave Buttes	0	NEG	0	NEG	0	2012	F	250	1	1
MO07	GOMO	Cave Buttes	1	37.84	1	39.27	3	2012	F	275	0	0
MO08	GOMO	Cave Buttes	0	NEG	0	NEG	0	2012	F	257	0	0
MO09	GOMO	Silverbell	0	NEG	0	NEG	0	2014	F	227	0	0
MO10	GOMO	Silverbell	0	NEG	0	NEG	0	2014	M	252	0	0
MO11	GOMO	Silverbell	0	NEG	0	NEG	0	2014	M	171	0	0
MO12	GOMO	Silverbell	0	NEG	0	NEG	0	2014	UNK	133	0	0
MO13	GOMO	Silverbell	0	NEG	0	NEG	0	2014	UNK	109	0	0
MO14	GOMO	Silverbell	0	NEG	0	NEG	0	2014	M	247	0	0
MO15	GOMO	Silverbell	0	NEG	0	NEG	0	2014	M	260	0	0
MO16	GOMO	Silverbell	0	NEG	0	NEG	0	2014	F	221	0	0
MO17	GOMO	Silverbell	0	NEG	0	NEG	0	2014	M	238	0	0
MO18	GOMO	Silverbell	0	NEG	0	NEG	0	2014	F	228	0	0
MO19	GOMO	Silverbell	0	NEG	0	NEG	0	2014	F	245	0	0
MO20	GOMO	Silverbell	0	NEG	0	NEG	0	2014	M	245	0	0
MO21	GOMO	Silverbell	0	NEG	0	NEG	0	2014	M	249	0	0
MO22	GOMO	Silverbell	0	NEG	0	NEG	0	2014	F	215	1	1
MO23	GOMO	Silverbell	0	NEG	0	NEG	0	2014	F	197	0	0
MO24	GOMO	Silverbell	0	NEG	0	NEG	0	2014	M	225	0	0
MO25	GOMO	Silverbell	0	NEG	0	NEG	0	2014	M	234	0	0
MO26	GOMO	Silverbell	0	NEG	0	NEG	0	2014	M	246	0	0
MO27	GOMO	Sugar Loaf	1	39.07	0	NEG	1	2012	F	242	0	0
MO28	GOMO	Sugar Loaf	0	NEG	0	NEG	0	2012	M	245	0	0
MO29	GOMO	Sugar Loaf	1	39.52	1	39.58	3	2012	M	202	1	1
MO30	GOMO	Sugar Loaf	1	39.04	1	37.74	3	2012	M	217	0	0
MO31	GOMO	Sugar Loaf	1	38.1	0	NEG	1	2012	M	244	0	0
MO32	GOMO	Sugar Loaf	1	38.87	0	NEG	1	2012	F	280	0	0
MO33	GOMO	Sugar Loaf	1	38.38	1	39.88	3	2012	M	266	0	0
MO34	GOMO	Sugar Loaf	1	39.05	0	NEG	1	2012	F	241	0	0
MO35	GOMO	Sugar Loaf	1	39.45	0	NEG	1	2012	M	244	0	0
MO36	GOMO	Sugar Loaf	0	NEG	0	NEG	0	2012	M	272	0	0
MO37	GOMO	Sugar Loaf	0	NEG	0	NEG	0	2012	F	230	0	0
MO38	GOMO	Sugar Loaf	1	38.85	0	NEG	1	2012	F	231	0	0
MO39	GOMO	Sugar Loaf	1	39.2	0	NEG	1	2012	M	206	0	0
MO40	GOMO	Sugar Loaf	0	NEG	0	NEG	0	2013	M	246	0	0
MO41	GOMO	Sugar Loaf	1	37.85	1	38.09	3	2013	F	252	1	1
MO42	GOMO	Sugar Loaf	1	37.37	0	NEG	1	2013	F	256	0	0
MO43	GOMO	Sugar Loaf	1	36.92	0	NEG	1	2013	M	216	0	0
MO44	GOMO	Sugar Loaf	1	37.38	0	NEG	1	2013	F	254	0	0
MO45	GOMO	Sugar Loaf	1	36	1	35.18	3	2013	M	248	0	0
MO46	GOMO	Sugar Loaf	1	38.5	0	NEG	1	2013	F	233	0	0
MO47	GOMO	Sugar Loaf	0	NEG	0	NEG	0	2013	M	245	0	0
MO48	GOMO	Sugar Loaf	1	37.17	1	38.27	3	2013	F	241	0	0
MO49	GOMO	Sugar Loaf	1	37.44	1	36.52	3	2013	F	241	0	0
MO50	GOMO	Sugar Loaf	1	38.82	0	NEG	1	2013	F	243	2	1
MO51	GOMO	Sugar Loaf	1	37.65	1	38.28	3	2013	F	238	0	0
PO01	GOPO	Perdido	0	NEG	0	NEG	0	2015	M	177	0	0
PO02	GOPO	Perdido	0	NEG	0	NEG	0	2015	UNK	141	0	0
PO03	GOPO	Perdido	0	NEG	0	NEG	0	2015	F	295	0	0
PO04	GOPO	Perdido	0	NEG	0	NEG	0	2015	UNK	157	1	1
PO05	GOPO	Perdido	0	NEG	0	NEG	0	2015	UNK	85	0	0
PO06	GOPO	Perdido	0	NEG	0	NEG	0	2015	F	276	3	1
PO07	GOPO	Perdido	0	NEG	0	NEG	0	2015	F	275	5	1
PO08	GOPO	Perdido	0	NEG	0	NEG	0	2015	M	276	1	1
PO09	GOPO	Perdido	1	37.32	1	38.34	3	2015	F	193	1	1
PO10	GOPO	Perdido	1	38.53	0	NEG	1	2015	F	285	2	1
PO11	GOPO	Perdido	1	36.33	1	36.18	3	2015	UNK	92	0	0
PO12	GOPO	Perdido	0	NEG	0	NEG	0	2015	UNK	72	0	0
PO13	GOPO	Perdido	0	NEG	0	NEG	0	2015	F	209	0	0
PO14	GOPO	Perdido	0	NEG	0	NEG	0	2015	M	236	0	0
PO15	GOPO	Perdido	0	NEG	0	NEG	0	2015	F	190	1	1
PO16	GOPO	Perdido	0	NEG	0	NEG	0	2015	M	269	0	0
PO17	GOPO	Perdido	0	NEG	0	NEG	0	2015	F	208	3	1
PO18	GOPO	Perdido	0	NEG	0	NEG	0	2015	F	270	0	0
PO19	GOPO	Perdido	1	38.97	0	NEG	1	2015	M	269	0	0
PO20	GOPO	Perdido	0	NEG	0	NEG	0	2015	F	283	0	0
PO21	GOPO	Perdido	0	NEG	0	NEG	0	2015	M	246	0	0
PO22	GOPO	Perdido	1	38	0	NEG	1	2015	F	270	0	0
PO23	GOPO	Perdido	0	NEG	0	NEG	0	2015	F	274	0	0
PO24	GOPO	Perdido	1	33.34	0	NEG	1	2015	F	293	0	0
PO25	GOPO	Perdido	1	37.62	0	NEG	1	2015	M	212	0	0
PO26	GOPO	Perdido	1	31.96	0	NEG	1	2015	M	240	0	0
PO27	GOPO	Perdido	1	32.62	0	NEG	1	2015	M	235	0	0
PO28	GOPO	Perdido	0	NEG	0	NEG	0	2015	M	249	0	0
PO29	GOPO	Perdido	0	NEG	0	NEG	0	2015	M	278	0	0
PO30	GOPO	Rayonier	0	NEG	0	NEG	0	2015	F	277	0	0
PO31	GOPO	Rayonier	0	NEG	1	35.26	2	2015	M	203	0	0
PO32	GOPO	Rayonier	0	NEG	0	NEG	0	2015	M	255	0	0
PO33	GOPO	Rayonier	0	NEG	0	NEG	0	2015	UNK	135	1	1
PO34	GOPO	Rayonier	0	NEG	0	NEG	0	2015	M	226	2	1
PO35	GOPO	Rayonier	0	NEG	0	NEG	0	2015	M	224	0	0
PO36	GOPO	Rayonier	0	NEG	0	NEG	0	2015	M	188	0	0
PO37	GOPO	Rayonier	1	38.16	0	NEG	1	2015	F	287	0	0
PO38	GOPO	Rayonier	0	NEG	0	NEG	0	2015	F	146	0	0
PO39	GOPO	Rayonier	1	35.95	1	36.76	3	2015	M	212	0	0
PO40	GOPO	Rayonier	1	36.2	1	36.3	3	2015	M	192	0	0
PO41	GOPO	Rayonier	0	NEG	1	38.43	2	2015	UNK	74	0	0
PO42	GOPO	Rayonier	1	38.21	1	36.8	3	2015	M	268	0	0
PO43	GOPO	Rayonier	0	NEG	0	NEG	0	2015	F	259	0	0
PO44	GOPO	Rayonier	0	NEG	0	NEG	0	2015	M	190	0	0
PO45	GOPO	Rayonier	0	NEG	0	NEG	0	2015	M	249	0	0
PO46	GOPO	Rayonier	0	NEG	1	37.85	2	2015	M	217	0	0
PO47	GOPO	Rayonier	0	NEG	0	NEG	0	2015	F	273	0	0
PO48	GOPO	Rayonier	0	NEG	0	NEG	0	2015	UNK	78	0	0
PO49	GOPO	Rayonier	0	NEG	0	NEG	0	2015	F	291	0	0
PO50	GOPO	Rayonier	0	NEG	0	NEG	0	2015	UNK	119	0	0
PO51	GOPO	Rayonier	0	NEG	1	35.39	2	2015	F	262	0	0
PO52	GOPO	Rayonier	0	NEG	0	NEG	0	2015	F	277	1	1
PO53	GOPO	Rayonier	0	NEG	0	NEG	0	2015	F	266	0	0
PO54	GOPO	Rayonier	0	NEG	0	NEG	0	2015	F	254	0	0
PO55	GOPO	Rayonier	0	NEG	0	NEG	0	2015	UNK	92	0	0
PO56	GOPO	Rayonier	0	NEG	0	NEG	0	2015	UNK	138	0	0
PO57	GOPO	Rayonier	0	NEG	0	NEG	0	2015	UNK	78	0	0
PO58	GOPO	Rayonier	0	NEG	0	NEG	0	2015	F	198	0	0
PO59	GOPO	Rayonier	0	NEG	1	38.01	2	2015	M	235	0	0
PO60	GOPO	Rayonier	0	NEG	1	38.11	2	2015	F	222	2	1
PO61	GOPO	Rayonier	0	NEG	0	NEG	0	2015	M	253	0	0
PO62	GOPO	USF	0	NEG	0	NEG	0	2013	F	302	0	0
PO63	GOPO	USF	1	36.96	1	34.61	3	2013	F	287	0	0
PO64	GOPO	USF	1	38.07	0	NEG	1	2013	F	321	0	0
PO65	GOPO	USF	1	37.43	1	34.25	3	2013	F	280	0	0
PO66	GOPO	USF	0	NEG	0	NEG	0	2013	F	312	0	0
PO67	GOPO	USF	0	NEG	0	NEG	0	2013	F	284	0	0
PO68	GOPO	USF	1	34.15	1	37.7	3	2013	F	230	0	0
PO69	GOPO	USF	0	NEG	0	NEG	0	2013	F	258	0	0
PO70	GOPO	USF	0	NEG	0	NEG	0	2013	F	287	0	0
PO71	GOPO	USF	0	NEG	0	NEG	0	2013	F	279	0	0
PO72	GOPO	USF	0	NEG	0	NEG	0	2013	F	307	0	0
PO73	GOPO	USF	1	37.6	0	NEG	1	2013	F	321	0	0
PO74	GOPO	USF	0	NEG	0	NEG	0	2013	F	273	0	0
PO75	GOPO	USF	0	NEG	0	NEG	0	2013	M	275	0	0
PO76	GOPO	USF	1	36.59	1	36.09	3	2013	F	293	0	0
PO77	GOPO	USF	0	NEG	0	NEG	0	2013	M	256	0	0
PO78	GOPO	USF	1	38.01	0	NEG	1	2013	M	254	0	0
PO79	GOPO	USF	0	NEG	0	NEG	0	2013	M	278	0	0
PO80	GOPO	USF	0	NEG	0	NEG	0	2013	F	274	0	0
PO81	GOPO	USF	1	38.81	0	NEG	1	2013	F	317	0	0
PO82	GOPO	USF	1	37.19	1	37.28	3	2013	UNK	125	0	0
PO83	GOPO	USF	0	NEG	0	NEG	0	2013	UNK	108	0	0
PO84	GOPO	USF	0	NEG	0	NEG	0	2013	M	246	0	0
PO85	GOPO	USF	1	39.14	0	NEG	1	2013	F	286	0	0
PO86	GOPO	USF	0	NEG	1	39.53	2	2013	F	265	0	0
PO87	GOPO	USF	1	36.01	1	35.51	3	2013	F	302	0	0
PO88	GOPO	USF	0	NEG	0	NEG	0	2013	F	290	0	0
PO89	GOPO	USF	0	NEG	0	NEG	0	2013	UNK	75	3	1
PO90	GOPO	USF	1	38.82	1	36.94	3	2013	M	274	0	0
PO91	GOPO	USF	0	NEG	0	NEG	0	2013	F	286	0	0
PO92	GOPO	USF	0	NEG	1	38.96	2	2013	M	282	0	0

## Sheet: ColumnDescriptions
Tortoise	unique tortoise identifier, by tortoise species
Spp	tortoise species; GOAG = Gopherus agassizii; GOBE = Gopherus berlandieri; GOMO = Gopherus morafkai; GOPO = Gopherus polyphemus
Site	Sampling site, three per tortoise species
Mag	Presence (1) or absence (0) of Mycoplasma agassizii from qPCR
MagCq	average qPCR Cq value for Mycoplasma agassizii
Mte	Presence (1) or absence (0) of Mycoplasma testudineum from qPCR
MteCq	average qPCR Cq value for Mycoplasma testudineum
InfectionCode	0 = neither Mag nor Mte detected; 1 = only Mag detected; 2 = only Mte detected; 3 = both Mag and Mte detected
Year	year tortoise was sampled
Sex	sex of tortoise sampled, male (M), female (F), or unknown sex (UNK)
MCL	midline carapace length of tortoise sampled (mm)
ClinicalSigns_Score	score of clinical signs of URTD, see paper methods
ClinSigns_presabs	Presence (1) or absence (0) of clinical signs of URTD in sampled tortoise from present or evidence of recent nasal discharge
